# Supplementary material for: Efficient Bioflocculation of Chlorella vulgaris with a Chitosan and Walnut Protein Extract
Source: Biology (Basel). 2021 Apr 21;10(5):352. doi: 10.3390/biology10050352 (PMC8143315; doi:10.3390/biology10050352)
Supplement: Supplementary file 1 [file biology-10-00352-s001.zip]

Archive with 1 entries (1 files):
- biology-1171849-supplementary.pdf
